# Supplementary material for: Effects of supplemental light on tomato growth and the mechanism of the photosystem II apparatus
Source: PLoS One. 2022 May 5;17(5):e0267989. doi: 10.1371/journal.pone.0267989 (PMC9070911; doi:10.1371/journal.pone.0267989)
Supplement: S1 Dataset — (XLSX) [file pone.0267989.s001.xlsx]

## Sheet: Fig3-OJIP
Fig 3.	Effects of supplemental light on tomato rapid chlorophyll fluorescence induction kinetic curves
Fig 3 A and B
	T1-1d	T2-1d	CK-1d	T1-10d	T2-10d	CK-10d	T1-20d	T2-20d	CK-20d	T1-40d	T2-40d	CK-40d	T1-60d	T2-60d	CK-60d
1e-05	517	497	509	574	547	564	566	598	533	621	565	553	591	615	590
2e-05	510	490	502	568	539	556	565	597	530	627	566	552	597	618	590
3e-05	529	506	519	585	555	574	589	621	552	662	595	577	632	651	620
4e-05	548	524	538	603	572	591	614	647	576	700	624	602	670	684	653
5e-05	569	543	558	625	591	611	643	677	603	744	658	634	714	724	692
6e-05	592	563	579	647	612	631	674	708	633	792	695	664	763	768	734
7e-05	615	584	602	671	632	653	707	739	663	841	734	699	813	814	777
8e-05	640	606	625	697	656	678	742	774	696	894	776	734	867	863	825
9e-05	666	630	650	725	679	702	780	810	730	949	819	772	923	915	873
0.0001	692	653	675	752	704	727	815	845	764	999	861	809	977	964	920
0.00011	720	678	701	783	730	754	852	882	800	1052	904	848	1032	1015	968
0.00012	748	703	728	812	757	783	890	915	836	1102	947	885	1086	1065	1015
0.00013	773	726	753	841	785	810	926	950	870	1149	988	920	1135	1111	1057
0.00014	801	750	780	874	812	839	962	984	904	1196	1029	957	1184	1158	1102
0.00015	828	775	806	903	840	868	997	1017	938	1239	1067	992	1232	1203	1145
0.00016	853	798	831	935	867	896	1030	1049	969	1280	1103	1025	1274	1243	1184
0.00017	878	821	857	965	895	926	1064	1080	1001	1320	1139	1057	1317	1284	1223
0.00018	903	844	881	995	922	954	1093	1110	1032	1357	1172	1088	1356	1322	1259
0.00019	926	865	904	1024	949	982	1123	1138	1060	1391	1202	1117	1391	1357	1293
0.0002	949	887	928	1054	976	1009	1151	1164	1089	1424	1233	1146	1427	1391	1325
0.00021	971	907	951	1082	1002	1037	1178	1192	1115	1454	1262	1173	1460	1423	1356
0.00022	992	927	972	1108	1027	1064	1202	1216	1140	1482	1288	1197	1490	1452	1383
0.00023	1012	947	994	1137	1053	1090	1227	1240	1164	1509	1314	1222	1518	1482	1411
0.00024	1032	965	1013	1163	1077	1115	1251	1263	1189	1534	1338	1245	1546	1508	1438
0.00025	1051	982	1033	1187	1100	1138	1272	1284	1209	1559	1359	1267	1571	1533	1462
0.00026	1069	1000	1051	1211	1124	1164	1293	1305	1231	1582	1381	1288	1597	1558	1487
0.00027	1085	1015	1069	1236	1146	1187	1313	1325	1251	1604	1403	1308	1618	1580	1509
0.00028	1102	1031	1086	1258	1167	1208	1332	1344	1270	1624	1422	1327	1640	1601	1530
0.00029	1118	1046	1102	1281	1188	1230	1351	1361	1289	1643	1441	1345	1661	1622	1550
0.0003	1133	1061	1117	1303	1208	1252	1367	1379	1306	1662	1459	1363	1680	1642	1568
0.0004	1251	1177	1242	1474	1373	1423	1499	1513	1442	1798	1593	1495	1823	1787	1711
0.0005	1335	1259	1328	1599	1494	1546	1587	1608	1534	1885	1683	1584	1914	1881	1805
0.0006	1395	1318	1389	1690	1585	1637	1649	1675	1600	1944	1747	1647	1975	1946	1870
0.0007	1439	1363	1435	1760	1655	1707	1695	1727	1650	1988	1793	1694	2019	1994	1916
0.0008	1472	1397	1469	1815	1710	1763	1729	1765	1686	2019	1826	1726	2051	2030	1953
0.0009	1497	1422	1495	1860	1755	1808	1753	1794	1715	2039	1848	1751	2079	2059	1981
0.001	1515	1442	1514	1897	1792	1846	1771	1815	1735	2054	1863	1766	2099	2083	2004
0.0011	1528	1457	1528	1928	1823	1879	1782	1830	1750	2060	1872	1776	2117	2102	2022
0.0012	1538	1467	1538	1953	1849	1906	1790	1840	1760	2062	1876	1781	2130	2118	2037
0.0013	1543	1474	1545	1974	1870	1928	1794	1848	1766	2060	1875	1783	2140	2130	2048
0.0014	1547	1479	1549	1990	1887	1948	1795	1851	1769	2055	1872	1781	2148	2140	2056
0.0015	1548	1482	1551	2003	1900	1964	1794	1853	1769	2048	1867	1778	2152	2147	2062
0.0016	1548	1483	1552	2013	1911	1977	1793	1854	1769	2040	1862	1774	2155	2151	2066
0.0017	1549	1484	1552	2020	1919	1989	1791	1853	1768	2031	1857	1769	2156	2154	2067
0.0018	1548	1484	1551	2025	1924	1996	1789	1853	1765	2024	1851	1765	2156	2156	2067
0.0019	1548	1483	1550	2027	1929	2003	1788	1853	1763	2017	1847	1761	2154	2156	2067
0.002	1546	1483	1549	2029	1930	2008	1787	1853	1761	2010	1842	1759	2152	2155	2065
0.0021	1546	1482	1549	2029	1931	2011	1785	1854	1759	2005	1840	1757	2149	2153	2063
0.0022	1546	1482	1547	2028	1932	2014	1786	1854	1758	2001	1838	1756	2145	2151	2060
0.0023	1546	1482	1547	2026	1930	2016	1787	1857	1757	1999	1838	1756	2142	2149	2056
0.0024	1546	1482	1546	2024	1930	2016	1789	1859	1756	1997	1839	1757	2139	2146	2053
0.0025	1547	1482	1546	2021	1927	2015	1792	1863	1757	1998	1842	1759	2135	2144	2050
0.0026	1548	1483	1547	2019	1925	2015	1795	1867	1758	1999	1845	1762	2131	2141	2047
0.0027	1550	1485	1547	2015	1922	2013	1800	1872	1759	2003	1850	1766	2129	2140	2044
0.0028	1552	1486	1548	2012	1920	2011	1806	1878	1762	2006	1855	1772	2125	2136	2040
0.0029	1554	1488	1549	2009	1918	2009	1811	1884	1764	2011	1863	1777	2123	2135	2038
0.003	1557	1490	1551	2006	1916	2008	1817	1891	1769	2017	1870	1784	2122	2134	2037
0.004	1599	1526	1580	1991	1904	1990	1903	1979	1824	2115	1974	1872	2125	2140	2040
0.005	1656	1579	1630	2005	1918	1989	2007	2085	1904	2244	2101	1979	2168	2185	2078
0.006	1715	1636	1683	2043	1952	2007	2105	2187	1987	2363	2215	2075	2233	2251	2139
0.007	1771	1689	1734	2094	1999	2039	2192	2278	2065	2463	2311	2159	2304	2324	2207
0.008	1822	1739	1779	2150	2053	2080	2271	2364	2136	2547	2394	2234	2375	2397	2275
0.009	1867	1784	1819	2210	2109	2125	2345	2443	2202	2622	2469	2304	2441	2465	2340
0.01	1909	1825	1853	2269	2164	2172	2413	2518	2262	2692	2538	2369	2502	2528	2401
0.011	1946	1861	1883	2325	2217	2218	2476	2588	2318	2756	2603	2430	2558	2586	2457
0.012	1978	1894	1908	2377	2267	2261	2532	2652	2368	2816	2662	2486	2609	2638	2508
0.013	2005	1922	1930	2426	2314	2302	2581	2709	2412	2872	2715	2536	2655	2685	2554
0.014	2029	1946	1948	2472	2358	2340	2624	2760	2451	2920	2762	2579	2696	2728	2597
0.015	2049	1967	1963	2515	2399	2373	2661	2803	2484	2964	2802	2617	2734	2767	2636
0.016	2066	1985	1976	2554	2436	2403	2692	2841	2511	3003	2838	2650	2768	2801	2671
0.017	2081	2001	1988	2592	2471	2431	2719	2873	2536	3038	2867	2677	2798	2833	2703
0.018	2094	2014	1997	2625	2502	2457	2741	2901	2556	3067	2892	2701	2827	2862	2732
0.019	2105	2026	2006	2654	2531	2480	2760	2924	2573	3092	2914	2721	2852	2888	2759
0.02	2115	2037	2014	2681	2556	2500	2776	2944	2588	3114	2934	2738	2874	2912	2782
0.021	2124	2046	2022	2705	2579	2518	2790	2957	2601	3133	2950	2753	2896	2933	2804
0.022	2133	2055	2029	2727	2600	2534	2802	2969	2612	3150	2963	2767	2915	2952	2824
0.023	2141	2063	2036	2746	2618	2549	2812	2979	2621	3165	2975	2777	2932	2971	2842
0.024	2149	2071	2044	2763	2634	2561	2821	2987	2630	3177	2985	2787	2947	2987	2858
0.025	2157	2079	2051	2778	2649	2573	2830	2995	2638	3188	2995	2796	2962	3001	2873
0.026	2165	2086	2060	2792	2662	2583	2836	3002	2644	3198	3003	2804	2975	3015	2885
0.027	2173	2094	2069	2804	2674	2592	2844	3008	2650	3206	3010	2811	2987	3028	2898
0.028	2181	2102	2078	2814	2684	2600	2849	3013	2656	3214	3017	2817	2997	3039	2909
0.029	2190	2110	2087	2824	2694	2608	2854	3019	2660	3220	3022	2823	3008	3049	2920
0.03	2199	2118	2098	2833	2702	2614	2859	3024	2665	3226	3027	2828	3017	3060	2930
0.04	2319	2221	2232	2885	2753	2653	2900	3061	2704	3262	3062	2870	3080	3124	2992
0.05	2463	2345	2377	2911	2779	2671	2938	3096	2743	3281	3087	2905	3113	3160	3025
0.06	2578	2452	2486	2931	2798	2684	2981	3134	2787	3297	3111	2945	3133	3181	3047
0.07	2655	2529	2556	2954	2818	2699	3027	3174	2838	3314	3138	2989	3147	3196	3061
0.08	2700	2579	2598	2980	2841	2719	3074	3218	2892	3332	3167	3036	3157	3206	3072
0.09	2726	2610	2621	3012	2869	2744	3118	3260	2943	3352	3197	3081	3164	3215	3082
0.1	2742	2628	2635	3048	2902	2776	3154	3297	2982	3372	3225	3119	3171	3221	3090
0.11	2750	2640	2642	3088	2938	2812	3182	3323	3012	3392	3250	3149	3177	3227	3098
0.12	2756	2647	2647	3129	2977	2851	3201	3342	3030	3411	3271	3169	3183	3232	3106
0.13	2760	2651	2650	3169	3017	2891	3214	3354	3042	3427	3288	3182	3187	3237	3113
0.14	2763	2655	2652	3206	3055	2929	3221	3362	3050	3441	3300	3191	3192	3242	3121
0.15	2765	2657	2654	3238	3088	2963	3226	3367	3054	3453	3310	3196	3196	3246	3127
0.16	2766	2659	2655	3264	3116	2992	3229	3370	3058	3461	3316	3200	3201	3250	3134
0.17	2768	2661	2656	3284	3139	3017	3231	3372	3059	3468	3320	3202	3205	3254	3140
0.18	2769	2662	2657	3300	3157	3037	3232	3373	3061	3473	3323	3203	3208	3257	3146
0.19	2770	2663	2657	3312	3170	3053	3233	3374	3061	3476	3324	3204	3212	3261	3152
0.2	2771	2663	2658	3320	3180	3065	3233	3375	3062	3478	3326	3204	3214	3264	3156
0.21	2772	2664	2658	3327	3187	3075	3233	3375	3063	3480	3326	3204	3217	3267	3161
0.22	2772	2665	2659	3332	3193	3082	3233	3375	3063	3481	3327	3205	3220	3270	3165
0.23	2773	2665	2659	3335	3197	3088	3233	3375	3063	3481	3327	3205	3222	3272	3169
0.24	2773	2665	2659	3338	3201	3092	3232	3375	3063	3481	3327	3204	3224	3274	3172
0.25	2773	2666	2659	3340	3203	3095	3232	3376	3063	3481	3327	3204	3225	3277	3175
0.26	2774	2666	2659	3341	3205	3097	3232	3376	3062	3481	3326	3204	3227	3279	3178
0.27	2774	2666	2659	3343	3206	3100	3232	3375	3062	3481	3326	3203	3228	3281	3180
0.28	2774	2666	2658	3344	3207	3101	3231	3375	3062	3480	3326	3203	3230	3282	3182
0.29	2774	2666	2658	3345	3209	3103	3230	3375	3062	3479	3325	3203	3230	3284	3184
0.3	2774	2666	2657	3345	3209	3103	3230	3375	3062	3478	3325	3202	3231	3285	3186
0.4	2771	2662	2652	3347	3212	3106	3224	3371	3058	3469	3318	3196	3234	3292	3197
0.5	2765	2657	2645	3345	3210	3104	3217	3366	3053	3460	3311	3189	3236	3293	3199
0.6	2758	2650	2638	3341	3206	3100	3208	3359	3046	3450	3302	3182	3234	3291	3197
0.7	2752	2644	2630	3336	3202	3095	3200	3352	3038	3441	3294	3174	3227	3286	3193
0.8	2743	2637	2622	3330	3197	3090	3190	3345	3031	3432	3286	3165	3221	3282	3190
0.9	2735	2629	2614	3324	3191	3086	3182	3337	3023	3424	3278	3157	3217	3278	3184
1	2727	2621	2605	3317	3185	3080	3173	3330	3016	3416	3269	3149	3212	3273	3179
∆V t Curve data From Vt [ΔV t = (Ft – F0)/Fv – Vt CK)] in Fig 3 C and D
	T1-1d	T2-1d	CK-1d	T1-10d	T2-10d	CK-10d	T1-20d	T2-20d	CK-20d	T1-40d	T2-40d	CK-40d	T1-60d	T2-60d	CK-60d
0.01	-0.000153375	-2.83363e-05	0	-0.0010862	-0.000252356	-0.000107993	-0.00287044	-0.00288541	-0.00206088	-0.00324525	-0.00324525	-0.00286832	-0.00324525	-0.00324525	-0.00324525
0.02	0	0	0	0	0	0	0	0	0	0.0020979	0.000362056	0	0.00226843	0.00112024	0
0.03	0.00051091	-0.000528375	0	-0.00176401	-0.00189553	-0.000822493	0.00111419	0.000754883	0.000804037	0.00645435	0.00298038	0.00154198	0.00761963	0.00556155	0.00361734
0.04	9.46053e-05	-0.00106485	0	-0.00409539	-0.00434417	-0.00296436	0.00167597	0.00130224	0.00147044	0.0109325	0.00467149	0.00215674	0.0131778	0.00907565	0.00745734
0.05	9.80864e-05	-0.00160537	0	-0.00545101	-0.00650819	-0.00439336	0.0032734	0.00282535	0.0028576	0.017045	0.00770927	0.00494642	0.0205409	0.01474	0.0131335
0.06	0.000521353	-0.00214993	0	-0.00727024	-0.00838759	-0.00628596	0.00515684	0.0042447	0.00496552	0.0240925	0.0113696	0.00651863	0.0293306	0.0214345	0.0194958
0.07	1.74057e-05	-0.00316216	0	-0.00929699	-0.0115683	-0.00832147	0.0068627	0.00473683	0.00614622	0.0305624	0.0148269	0.00904828	0.0375713	0.0279485	0.0253143
0.08	0.000396851	-0.00371482	0	-0.0106041	-0.0132526	-0.00918051	0.00931819	0.00666833	0.00851129	0.0384309	0.0193703	0.0115779	0.0473242	0.0355828	0.0330492
0.09	0.000290778	-0.00427558	0	-0.0121187	-0.0162382	-0.0113589	0.0119709	0.00803246	0.0103439	0.0460715	0.0233485	0.0143112	0.056906	0.0434101	0.0398569
0.1	0.000184706	-0.0052959	0	-0.0139931	-0.0184756	-0.0131452	0.0134992	0.00903675	0.0121766	0.0519638	0.0269647	0.0166675	0.0657317	0.0501171	0.0462813
0.11	0.000498418	-0.00586071	0	-0.0148918	-0.0208025	-0.0146107	0.0153134	0.0102971	0.0143352	0.0584415	0.0304794	0.019314	0.0744719	0.0571074	0.0526253
0.12	0.000348524	-0.00688912	0	-0.0169738	-0.0232188	-0.0157555	0.0170389	0.0096545	0.0160302	0.0634067	0.0335304	0.0207431	0.0823704	0.0632607	0.0581225
0.13	-0.000199244	-0.00790944	0	-0.0181285	-0.0243339	-0.0167575	0.018942	0.0106588	0.0178629	0.0682501	0.0367846	0.0223456	0.0893058	0.0688475	0.0626305
0.14	-0.000349139	-0.00939741	0	-0.0187712	-0.0267503	-0.0179023	0.0199179	0.010376	0.0187683	0.0721662	0.0391115	0.0237747	0.0953139	0.0738805	0.0673611
0.15	-0.000477122	-0.00996222	0	-0.0203895	-0.0283289	-0.0185835	0.0209826	0.010197	0.0201373	0.0751474	0.0408159	0.0249135	0.101408	0.0786304	0.0717887
0.16	-0.00102489	-0.0109825	0	-0.0204648	-0.0298181	-0.0191933	0.0217612	0.0101218	0.0207856	0.0778929	0.0422597	0.0257621	0.105696	0.0819767	0.0751468
0.17	-0.00203627	-0.0124665	0	-0.0217233	-0.0313967	-0.0194824	0.022451	0.00922309	0.0213651	0.0798252	0.04324	0.0257701	0.1099	0.0852329	0.0780413
0.18	-0.00212043	-0.0130232	0	-0.0220546	-0.0324223	-0.0196286	0.022194	0.00889178	0.022477	0.0816357	0.0440613	0.0263284	0.113518	0.088296	0.0807131
0.19	-0.00262438	-0.0140354	0	-0.0222822	-0.0329842	-0.0193111	0.0227755	0.00830439	0.0228681	0.0828608	0.04426	0.0265965	0.116088	0.0907025	0.0830819
0.2	-0.00359193	-0.0150517	0	-0.0226135	-0.0340098	-0.0198495	0.0221437	0.0065337	0.0231904	0.0832727	0.0443572	0.026401	0.118572	0.092272	0.0842206
0.21	-0.00453757	-0.0165235	0	-0.0232009	-0.0349459	-0.019532	0.0216006	0.00594631	0.022792	0.0830993	0.0441939	0.0259152	0.120385	0.0935582	0.0854396
0.22	-0.0049977	-0.017068	0	-0.0235807	-0.0353288	-0.0186795	0.0208604	0.00484677	0.0229259	0.0831537	0.0438716	0.0252258	0.121991	0.0946515	0.0860526
0.23	-0.00636313	-0.0180762	0	-0.0233447	-0.0358013	-0.0186828	0.0200314	0.00328362	0.0222015	0.0823949	0.0430857	0.0244497	0.122378	0.0956545	0.0865854
0.24	-0.00633774	-0.0186127	0	-0.0227973	-0.0356311	-0.0176874	0.0202183	0.00275145	0.0232627	0.0823277	0.0429666	0.0243106	0.124155	0.0965547	0.0881256
0.25	-0.00721765	-0.0200723	0	-0.0234332	-0.0362987	-0.0179399	0.0188173	0.00103598	0.0218863	0.0817968	0.0412976	0.023331	0.124335	0.0966179	0.0880524
0.26	-0.00761204	-0.0201452	0	-0.023142	-0.0356649	-0.0160888	0.0183434	0.000247735	0.0222268	0.0814938	0.0409179	0.0229016	0.12582	0.0976083	0.0892897
0.27	-0.00888983	-0.0215967	0	-0.0224909	-0.0357794	-0.0154141	0.0174947	-0.000900355	0.0217776	0.0808412	0.0405382	0.0220953	0.125415	0.0974784	0.0893771
0.28	-0.00926231	-0.0221251	0	-0.0224557	-0.0358044	-0.0150601	0.0167349	-0.00194468	0.0213973	0.0799529	0.039536	0.0213757	0.125851	0.0974388	0.0895449
0.29	-0.00961288	-0.0226494	0	-0.021597	-0.0353658	-0.0138504	0.0164386	-0.00324508	0.0214806	0.0791785	0.0389974	0.0207428	0.126373	0.0978628	0.089793
0.3	-0.00994154	-0.0227101	0	-0.0206346	-0.0348376	-0.012177	0.0154815	-0.00372203	0.0212379	0.0788678	0.0385603	0.0205735	0.126602	0.0983769	0.089738
0.4	-0.0157723	-0.0273522	0	-0.0170525	-0.0310601	-0.00306908	0.00700589	-0.0134541	0.0169783	0.0684694	0.029125	0.0123776	0.122715	0.094571	0.0865975
0.5	-0.01854	-0.0295385	0	-0.0119425	-0.0256628	0.00529603	0.000119203	-0.0191393	0.0134287	0.0590188	0.0218399	0.00605432	0.11725	0.0898016	0.0827564
0.6	-0.0203182	-0.0307046	0	-0.00747693	-0.0198987	0.0127023	-0.00492243	-0.02331	0.0112047	0.0513681	0.0167315	0.00152101	0.112032	0.0857934	0.0793901
0.7	-0.0222095	-0.0313503	0	-0.00361393	-0.0150368	0.0188273	-0.00900697	-0.0259241	0.00961824	0.0454268	0.0120602	-0.00208911	0.107341	0.0823913	0.0756955
0.8	-0.0233962	-0.031488	0	0.000414727	-0.0102233	0.0250255	-0.012026	-0.0280128	0.008068	0.0405034	0.00824539	-0.00578993	0.103677	0.0800716	0.0741145
0.9	-0.0244075	-0.0320528	0	0.00455382	-0.00544205	0.0306188	-0.0150843	-0.0296311	0.0074631	0.0354426	0.00415685	-0.00842041	0.102209	0.0788468	0.0727929
1	-0.0252656	-0.0316701	0	0.00905944	-0.000408453	0.0367122	-0.0171462	-0.030883	0.00655035	0.0318788	0.000779168	-0.011575	0.100962	0.0790001	0.0728
1.1	-0.026014	-0.0312673	0	0.013724	0.00469851	0.0431629	-0.0195137	-0.0319759	0.00598168	0.0274862	-0.00245282	-0.0142961	0.101277	0.0796045	0.0732087
1.2	-0.0262331	-0.0313077	0	0.018084	0.00978934	0.0491151	-0.0211513	-0.0330135	0.0052935	0.0235494	-0.00564066	-0.0170476	0.101556	0.080943	0.0743219
1.3	-0.0272699	-0.0313361	0	0.0223954	0.0144004	0.0544973	-0.0228973	-0.03338	0.00441699	0.0196049	-0.00924797	-0.0195389	0.102091	0.0821787	0.0752928
1.4	-0.0273575	-0.0308927	0	0.0262985	0.0189059	0.060486	-0.0243769	-0.0341549	0.00374692	0.0160022	-0.0121886	-0.0221472	0.103261	0.0840584	0.0765047
1.5	-0.027843	-0.0304412	0	0.0300492	0.0228421	0.0658333	-0.0256789	-0.0343625	0.00281971	0.0126275	-0.0149261	-0.0242052	0.103847	0.0857451	0.0778772
1.6	-0.0283066	-0.0304453	0	0.033184	0.0264938	0.0704677	-0.0265173	-0.0344662	0.0023561	0.00936664	-0.0171999	-0.0261766	0.104517	0.0867752	0.0789468
1.7	-0.0278649	-0.0299857	0	0.0357029	0.0294866	0.0751736	-0.027267	-0.0348261	0.00196132	0.00621979	-0.0190102	-0.0280612	0.104895	0.0878954	0.0793301
1.8	-0.027843	-0.0295221	0	0.0379657	0.0318208	0.0783823	-0.027553	-0.0343625	0.00124056	0.00423584	-0.020719	-0.0291054	0.105359	0.0891058	0.0797937
1.9	-0.0273794	-0.0295181	0	0.039149	0.034155	0.081591	-0.0274642	-0.0338989	0.000914585	0.0022519	-0.0217036	-0.0301495	0.105066	0.0895694	0.0802573
2	-0.0277992	-0.0290545	0	0.0403323	0.0349927	0.0840154	-0.0273754	-0.0334352	0.000588614	0.000267952	-0.0230503	-0.0304397	0.104774	0.0896596	0.0799543
2.1	-0.0277992	-0.029514	0	0.0403323	0.0353668	0.0851919	-0.028125	-0.0330754	-0.000200963	-0.0014803	-0.0237744	-0.0311936	0.10364	0.0889128	0.0791877
2.2	-0.026872	-0.0285868	0	0.0408997	0.0366681	0.0872955	-0.026823	-0.0321482	0.000331462	-0.00195169	-0.0235713	-0.0306433	0.103054	0.0890932	0.0789651
2.3	-0.026872	-0.0285868	0	0.04018	0.0359199	0.0880798	-0.0264482	-0.0310687	-6.33273e-05	-0.00265099	-0.0235713	-0.0306433	0.10192	0.0883464	0.0774319
2.4	-0.0264084	-0.0281232	0	0.0399239	0.0363835	0.0885435	-0.0252349	-0.0298854	5.4908e-06	-0.00288668	-0.0227456	-0.0298028	0.10125	0.0876897	0.0767457
2.5	-0.0259667	-0.0281232	0	0.0388444	0.0352612	0.0881513	-0.0241105	-0.028446	0.00040028	-0.00253703	-0.0216594	-0.0290489	0.0997373	0.0869429	0.0755958
2.6	-0.0259886	-0.0281273	0	0.0376611	0.0340493	0.0876877	-0.0234497	-0.0274702	0.000331462	-0.00265099	-0.0210369	-0.0283817	0.0977615	0.0853591	0.0739823
2.7	-0.0251052	-0.0272081	0	0.0362217	0.032927	0.0869034	-0.0215756	-0.025671	0.00072625	-0.00125239	-0.0192266	-0.026874	0.0970053	0.0849856	0.0728325
2.8	-0.0246854	-0.0272122	0	0.0346786	0.0317152	0.0856555	-0.0197903	-0.0239756	0.00144701	-0.000667043	-0.0178799	-0.025076	0.0950294	0.0830284	0.0708357
2.9	-0.0242656	-0.0267567	0	0.0331355	0.0305034	0.0844075	-0.0183799	-0.0222802	0.00177298	0.000617602	-0.0154471	-0.023655	0.0938097	0.0821914	0.0696055
3	-0.0238678	-0.0267648	0	0.0311287	0.0288279	0.0830882	-0.0170582	-0.0206885	0.00281971	0.00178829	-0.0138399	-0.0219437	0.0925044	0.0808907	0.068295
4	-0.0187611	-0.0236653	0	0.0122865	0.010894	0.0625847	0.00173105	-0.00246701	0.0110885	0.0226094	0.0103694	-0.00221825	0.080194	0.0696866	0.0560003
5	-0.0167648	-0.022489	0	-0.00585606	-0.0070488	0.0390122	0.0175312	0.0124959	0.0194913	0.044534	0.0331702	0.0149331	0.0732707	0.0633099	0.0473849
6	-0.0152759	-0.0208653	0	-0.0167532	-0.0189002	0.0214999	0.0296917	0.0246286	0.0276876	0.0615712	0.0498735	0.0265474	0.0732742	0.063384	0.0461944
7	-0.0141849	-0.0201526	0	-0.0220453	-0.0249609	0.010405	0.0386564	0.0337302	0.0348371	0.0728923	0.060987	0.0345657	0.0764734	0.0669992	0.048614
8	-0.0125207	-0.018037	0	-0.0227564	-0.0256212	0.0056211	0.0474043	0.0438143	0.0420048	0.0814006	0.0701753	0.0419733	0.0824542	0.073396	0.0538154
9	-0.0111886	-0.0159011	0	-0.0197102	-0.0232152	0.00472388	0.0565962	0.0536975	0.0495166	0.0890801	0.0787853	0.0498142	0.0888627	0.0802438	0.0601848
10	-0.00840001	-0.0128218	0	-0.0142422	-0.0184017	0.00739262	0.0663208	0.064923	0.0574413	0.097793	0.0880046	0.0585522	0.0961624	0.0880062	0.0678028
11	-0.00596546	-0.0101859	0	-0.00799926	-0.012482	0.0115236	0.0760258	0.0762037	0.0656413	0.106262	0.09763	0.0676368	0.103426	0.0957559	0.0753588
12	-0.00342135	-0.00661066	0	-0.000877667	-0.0053666	0.0167962	0.0854251	0.0876434	0.0737905	0.115651	0.107401	0.0771548	0.111118	0.103583	0.0833163
13	-0.00169491	-0.00394236	0	0.00655522	0.00201729	0.0226753	0.0935916	0.097955	0.0809619	0.125032	0.116391	0.085802	0.11831	0.110934	0.0907482
14	0.000560874	-0.00125787	0	0.014763	0.0101333	0.0292323	0.101364	0.107962	0.0880137	0.133471	0.125063	0.0936652	0.125466	0.118646	0.0988847
15	0.00244069	0.00143876	0	0.0232821	0.0185177	0.0352194	0.108278	0.116481	0.0940877	0.141901	0.132591	0.101034	0.132878	0.126255	0.106879
16	0.00392264	0.00368393	0	0.031289	0.026333	0.0409572	0.11387	0.124128	0.0987201	0.149511	0.139598	0.107446	0.139706	0.132924	0.114267
17	0.0049848	0.00547359	0	0.0393997	0.0338636	0.0463743	0.118427	0.13008	0.103027	0.156185	0.144534	0.11206	0.145485	0.13931	0.120969
18	0.00655439	0.00727539	0	0.0471021	0.0412886	0.0523979	0.1225	0.135983	0.10675	0.162152	0.149413	0.116934	0.152276	0.145967	0.127912
19	0.00724058	0.00861763	0	0.053365	0.0479654	0.0572451	0.125449	0.140087	0.109289	0.166721	0.153206	0.1203	0.157556	0.151503	0.134088
20	0.00794869	0.00996393	0	0.0593719	0.0536093	0.0613794	0.127737	0.143575	0.111502	0.170705	0.156738	0.122999	0.162164	0.156756	0.139195
21	0.0082151	0.0103911	0	0.0642992	0.058505	0.0647293	0.129276	0.144544	0.112925	0.173639	0.158822	0.124944	0.166773	0.160889	0.143919
22	0.00894511	0.0112819	0	0.0689705	0.0631161	0.0677586	0.130528	0.145617	0.114023	0.176338	0.160284	0.126976	0.170711	0.164738	0.148339
23	0.00923344	0.0117131	0	0.0725622	0.0666049	0.0703957	0.131031	0.14597	0.11433	0.178338	0.161383	0.1275	0.173893	0.168588	0.151993
24	0.00905815	0.0116807	0	0.0749707	0.0688818	0.0713927	0.130695	0.14514	0.114175	0.178825	0.161295	0.127561	0.175855	0.170854	0.154417
25	0.00934647	0.0121119	0	0.0771231	0.0712482	0.0728534	0.130823	0.144773	0.114088	0.179425	0.16167	0.127708	0.178281	0.172836	0.156921
26	0.00870758	0.0111564	0	0.0779884	0.0719392	0.0726025	0.1289	0.14312	0.112284	0.178749	0.160394	0.126551	0.179024	0.173892	0.157348
27	0.00806868	0.0106604	0	0.078134	0.0722561	0.0719594	0.127726	0.141106	0.11048	0.177374	0.158756	0.125017	0.179388	0.174574	0.158158
28	0.00742979	0.0101644	0	0.07756	0.0718247	0.0709242	0.125428	0.138733	0.108677	0.175999	0.157118	0.123106	0.178996	0.174509	0.158202
29	0.00723259	0.00966842	0	0.0769859	0.0713934	0.069889	0.123129	0.13672	0.106083	0.173924	0.154756	0.121195	0.178983	0.17407	0.158246
30	0.00610818	0.00824521	0	0.0751248	0.0692866	0.0671423	0.119904	0.133419	0.102958	0.170923	0.151467	0.11798	0.177286	0.173078	0.156979
40	-0.0030116	-0.00654355	0	0.0317133	0.026243	0.0203131	0.0731475	0.08461	0.056231	0.121387	0.102015	0.071688	0.138981	0.134853	0.118619
50	-0.00663036	-0.0167812	0	-0.0261538	-0.0312531	-0.0398511	0.0201674	0.0299815	0.00440472	0.0608071	0.0438436	0.0176576	0.0842343	0.0810732	0.0640449
60	-0.00636845	-0.0181416	0	-0.0694901	-0.0746782	-0.0852862	-0.0142488	-0.0068777	-0.0287577	0.0158683	0.00199979	-0.0177983	0.0412626	0.0383817	0.0219441
70	-0.00481033	-0.0152081	0	-0.0936663	-0.0996484	-0.111856	-0.0294599	-0.0249365	-0.041076	-0.0106401	-0.0206772	-0.0336658	0.0141031	0.0115304	-0.00514232
80	-0.00440549	-0.0117016	0	-0.103782	-0.110515	-0.123485	-0.0313152	-0.028575	-0.0392289	-0.0238179	-0.029649	-0.0354215	-0.00158766	-0.00420691	-0.0203976
90	-0.00358435	-0.00811823	0	-0.10293	-0.110703	-0.124344	-0.0254864	-0.0241246	-0.0297576	-0.0274878	-0.0294503	-0.0291225	-0.00960411	-0.0115092	-0.0272277
100	-0.00300771	-0.00633667	0	-0.0964661	-0.104848	-0.118285	-0.0184836	-0.0173009	-0.0208513	-0.0269853	-0.0258032	-0.0212896	-0.0134481	-0.0157592	-0.0306519
110	-0.00271939	-0.00406721	0	-0.0853177	-0.0946252	-0.107413	-0.0112341	-0.0111903	-0.0122529	-0.0232376	-0.019997	-0.0132269	-0.0144249	-0.0167639	-0.0308308
120	-0.00238725	-0.00316834	0	-0.0728822	-0.0823529	-0.0944367	-0.00643072	-0.00667133	-0.00746475	-0.0189122	-0.0147119	-0.00800626	-0.0144745	-0.0172149	-0.0300826
130	-0.00201128	-0.00272092	0	-0.0598794	-0.0687793	-0.0801413	-0.00294898	-0.00374405	-0.0041181	-0.0147087	-0.00994774	-0.00449697	-0.0143531	-0.0167387	-0.0287904
140	-0.00161341	-0.0018099	0	-0.0474924	-0.0554903	-0.0661665	-0.0012525	-0.00179254	-0.00188701	-0.0107408	-0.00653028	-0.0020318	-0.0133899	-0.0157988	-0.0266513
150	-0.00165723	-0.001818	0	-0.0369047	-0.0440718	-0.0537604	-0.000305654	-0.000920541	-0.00123506	-0.00747218	-0.00383693	-0.00107435	-0.0128048	-0.0152324	-0.0252787
160	-0.00167914	-0.00136248	0	-0.0280124	-0.0340603	-0.0428515	0.000355177	-0.000304623	-0.000119516	-0.00513858	-0.00212819	-3.02314e-05	-0.0113781	-0.0142023	-0.0230593
170	-0.00125936	-0.000906974	0	-0.0212792	-0.0259193	-0.0335111	0.000641195	-4.85461e-05	-0.000188335	-0.00315463	-0.00114357	0.000260025	-0.0103294	-0.0131723	-0.0212232
180	-0.00128127	-0.000911022	0	-0.0159853	-0.0196489	-0.0261316	0.000552401	-0.000152311	0.000137636	-0.00186999	-0.000521012	0.00017335	-0.0096588	-0.0125157	-0.0193871
190	-0.000839571	-0.000451463	0	-0.0116672	-0.0147855	-0.0198571	0.000927214	0.00020753	0.000137636	-0.000821038	-0.000158956	0.000550282	-0.00814651	-0.011022	-0.0170874
200	-0.000861481	-0.00091507	0	-0.00925212	-0.011508	-0.0156148	0.000463607	0.000103765	6.88181e-05	-0.000585344	0.00010155	8.66751e-05	-0.00785397	-0.0103654	-0.0160178
210	-0.000419785	-0.000455511	0	-0.00673323	-0.00888918	-0.0116933	0.000463607	0.000103765	0.000463607	0.000113957	0.00010155	8.66751e-05	-0.00671976	-0.00924513	-0.0141014
220	-0.000883392	-0.000459559	0	-0.00539763	-0.00710812	-0.00941176	0	-0.000359842	0	0	0	0	-0.00604915	-0.0085885	-0.0130318
230	-0.000441696	-0.000459559	0	-0.0043181	-0.00561167	-0.00705882	0	-0.000359842	0	0	0	0	-0.00529301	-0.00784167	-0.0114987
240	-0.000441696	-0.000459559	0	-0.00323858	-0.00411523	-0.0054902	-0.000374813	-0.000359842	0	0	0	-0.000376932	-0.00453686	-0.00709485	-0.0103488
250	-0.000441696	0	0	-0.00251889	-0.003367	-0.00431373	-0.000374813	0	0	0	0	-0.000376932	-0.00415879	-0.00597461	-0.00919893
260	0	0	0	-0.00215905	-0.00261878	-0.00352941	-0.000374813	0	-0.000394789	0	-0.000362056	-0.000376932	-0.00340265	-0.00522778	-0.00804906
270	0	0	0	-0.00143937	-0.00224467	-0.00235294	-0.000374813	-0.000359842	-0.000394789	0	-0.000362056	-0.000753864	-0.00302457	-0.00448096	-0.00728248
280	0.000463607	0.000463607	0	-0.000615918	-0.00140695	-0.00149718	-0.000286018	0.000103765	6.88181e-05	0.000113957	0.00010155	-0.000290257	-0.00180482	-0.00364394	-0.0060523
290	0.000463607	0.000463607	0	-0.000256076	-0.000658728	-0.000712864	-0.000660831	0.000103765	6.88181e-05	-0.000235694	-0.000260506	-0.000290257	-0.00180482	-0.00289711	-0.00528572
300	0.000927214	0.000927214	0	0.00020753	-0.000195121	-0.000249257	-0.000197224	0.000567372	0.000532425	-0.000121737	0.000203101	-0.000203582	-0.000963145	-0.00206009	-0.00405554
400	0.00192016	0.00140701	0	0.00324525	0.00324525	0.00324525	-0.000128065	0.00144604	0.0012713	-0.000950556	-1.32603e-05	-0.000147138	0.0024891	0.00287184	0.00247867
500	0.00251523	0.00235447	0	0.00577081	0.00574227	0.00570618	0.000493495	0.00289208	0.00254261	-0.000852161	0.000697592	0.000459588	0.0064905	0.0064905	0.0064905
600	0.00266861	0.0023828	0	0.00757669	0.00749108	0.0073828	0.000365429	0.00361844	0.00302433	-0.00110342	0.000684332	0.00106631	0.0089796	0.00898892	0.00896917
700	0.00372728	0.0033343	0	0.00948634	0.00970348	0.00913087	0.00107578	0.0048084	0.00357488	-0.000541415	0.00149674	0.00175971	0.010042	0.0108307	0.0111449
800	0.00346087	0.00382625	0	0.0110361	0.0115418	0.0108789	0.00103651	0.00599836	0.00452021	2.05867e-05	0.00230914	0.00207618	0.0114824	0.0130459	0.0137039
900	0.00363616	0.00385863	0	0.012586	0.013006	0.0130192	0.00174687	0.00682848	0.00507076	0.000932239	0.00312154	0.00276958	0.0136789	0.0152611	0.015113
1000	0.00427505	0.00435462	0	0.0142395	0.0149338	0.0148387	0.00254601	0.00848205	0.0064797	0.0023075	0.00403549	0.00392659	0.015961	0.0175665	0.017369

## Sheet: Fig 4 (fluorescence parameters)
Fig 4	Effects of supplemental light on the chlorophyll fluorescence parameters of tomato leaves
1d										10d										20d											40d											60d
Treatments	PIabs	φPo(Fv/Fm)	φEo	δR0	ABS/RC	(RE0)/RC	ABS/CS	RC/CS		treatments	PIabs	φPo(Fv/Fm)	φEo	δR0	ABS/RC	(RE0)/RC	ABS/CS	RC/CS		treatments	PIabs	φPo(Fv/Fm)	φEo	δR0	ABS/RC	(RE0)/RC	ABS/CS	RC/CS			treatments	PIabs	φPo(Fv/Fm)	φEo	δR0	ABS/RC	(RE0)/RC	ABS/CS	RC/CS			treatments	PIabs	φPo(Fv/Fm)	φEo	δR0	ABS/RC	(RE0)/RC	ABS/CS
T1	1.621	0.8318	0.4013	0.5245	2.3697	0.499	2694	1136.9		T1	2.006	0.859	0.391	0.392	2.114	0.325	3016	1426.68		T1	2.1661	0.8605	0.4446	0.307	2.6591	0.363	3260	1225.98			T1	2.063	0.86	0.439	0.198	2.715	0.241	3425	1261.51			T1	1.503	0.837	0.337	0.264	2.304	0.205	3283
T1	2.308	0.8489	0.4741	0.4112	2.5662	0.5	2780	1083.3		T1	1.928	0.862	0.38	0.365	2.135	0.296	3583	1678.22		T1	1.9826	0.8615	0.44	0.232	2.7301	0.279	3409	1248.67			T1	1.66	0.855	0.432	0.173	3.031	0.226	3381	1115.47			T1	0.842	0.847	0.298	0.251	2.97	0.222	3445
T1	1.808	0.8372	0.3916	0.5159	2.6747	0.54	2653	991.9		T1	1.925	0.855	0.376	0.433	2.004	0.326	3166	1579.84		T1	1.8752	0.8666	0.4336	0.2216	2.8918	0.278	3164	1094.13			T1	1.295	0.848	0.46	0.15	3.355	0.205	3397	1012.52			T1	1.353	0.866	0.329	0.237	2.445	0.19	3274
T1	3.079	0.8584	0.4904	0.4312	2.1861	0.462	3022	1382.4		T1	2.429	0.863	0.422	0.385	2.066	0.335	3328	1610.8		T1	1.6205	0.8447	0.4525	0.2341	2.7691	0.254	3284	1185.94			T1	1.553	0.868	0.433	0.146	2.906	0.193	3342	1150.03			T1	0.931	0.859	0.295	0.222	2.847	0.187	3233
T1	1.794	0.8405	0.4476	0.4408	2.7894	0.55	2565	919.6		T1	1.968	0.858	0.392	0.4	2.152	0.338	3320	1542.75		T1	1.8574	0.8536	0.4406	0.2384	2.9506	0.31	3874	1312.95			T1	1.231	0.85	0.438	0.145	3.286	0.188	3269	994.83			T1	0.955	0.865	0.284	0.216	2.716	0.166	3256
T1	1.8	0.836	0.4367	0.4664	2.5801	0.525	2725	1056.2		T1	2.739	0.859	0.427	0.393	1.838	0.309	3454	1879.22		T1	2.5193	0.8651	0.4665	0.2612	2.388	0.291	3299	1381.49			T1	1.306	0.85	0.419	0.151	3.182	0.191	3494	1098.05			T1	0.994	0.856	0.31	0.233	2.824	0.204	2891
T1	2.405	0.8519	0.4731	0.4367	2.4899	0.514	2904	1166.3		T1	2.806	0.857	0.445	0.386	1.926	0.331	3433	1782.45		T1	2.4888	0.8664	0.4648	0.3073	2.326	0.332	3249	1396.82			T1	2.157	0.863	0.443	0.228	2.567	0.259	3160	1231.01			T1	0.956	0.855	0.323	0.149	3.111	0.193	3233
T1	1.753	0.8249	0.376	0.4647	2.6242	0.458	2713	1033.8		T1	2.252	0.821	0.315	0.475	2.113	0.321	3317	1569.8		T1	2.5017	0.831	0.4717	0.2667	2.398	0.316	3130	1305.25			T1	2.317	0.862	0.447	0.213	2.419	0.23	3245	1341.46			T1	1.757	0.827	0.396	0.191	2.588	0.196	3360
T1	1.965	0.8272	0.4194	0.5478	2.6218	0.602	2813	1070.9		T1	2.241	0.869	0.414	0.335	2.236	0.31	3332	1576.9		T2	2.2126	0.8576	0.4429	0.2842	2.4216	0.305	3019	1246.7			T1	1.599	0.854	0.426	0.164	3.034	0.211	3346	1102.83			T1	1.889	0.866	0.416	0.214	2.626	0.233	3129
T1	2.428	0.8468	0.4815	0.4377	2.5015	0.527	2899	1158.9		T2	2.436	0.859	0.409	0.42	1.896	0.326	3360	1772.15		T2	2.8126	0.8705	0.4764	0.2292	2.4083	0.263	3453	1433.79			T1	2.302	0.858	0.462	0.282	2.552	0.332	3065	1201.02			T1	1.097	0.853	0.356	0.144	3.149	0.162	3507
T1	1.841	0.8365	0.4419	0.4735	2.594	0.543	2643	1018.9		T2	3.028	0.87	0.457	0.348	2.044	0.325	3524	1724.07		T2	2.156	0.8526	0.409	0.2944	2.6837	0.323	3390	1263.18			T1	1.946	0.859	0.447	0.238	2.831	0.301	3076	1086.54			T1	1.008	0.849	0.35	0.149	3.261	0.17	3030
T1	1.71	0.8278	0.3966	0.4652	2.1549	0.505	2839	1317.5		T2	2.21	0.861	0.394	0.36	1.975	0.317	3225	1632.91		T2	2.0736	0.8574	0.4562	0.2571	2.748	0.322	3163	1151.02			T1	1.217	0.843	0.413	0.184	2.945	0.268	3227	1095.76			T2	1.259	0.86	0.329	0.259	2.524	0.215	3826
T1	2.122	0.858	0.4483	0.4119	2.5973	0.48	3049	1173.9		T2	2.063	0.855	0.396	0.418	2.049	0.339	3162	1543.19		T2	2.3751	0.8595	0.4699	0.2679	2.5881	0.326	3765	1454.74			T1	2.138	0.86	0.459	0.207	2.731	0.259	3337	1221.9			T2	0.909	0.867	0.275	0.204	2.779	0.156	3482
T1	2.499	0.8506	0.4601	0.4563	2.2374	0.47	3086	1379.3		T2	2.325	0.864	0.418	0.352	2.131	0.313	3061	1436.41		T2	2.4683	0.8649	0.4507	0.2842	2.3517	0.301	3419	1453.84			T1	1.46	0.85	0.434	0.161	3.379	0.236	3140	929.27			T2	1.134	0.857	0.316	0.206	2.577	0.168	3519
T1	2.663	0.8521	0.4842	0.4938	2.3729	0.567	2819	1188		T2	2.135	0.854	0.399	0.377	2.003	0.301	3154	1574.64		T2	2.8628	0.8661	0.4661	0.2839	2.1941	0.29	3227	1470.76			T2	2.201	0.864	0.461	0.208	2.748	0.263	3340	1215.43			T2	1.1	0.86	0.311	0.246	2.627	0.201	3123
										T2	3.132	0.861	0.451	0.412	1.811	0.336	3397	1875.76		CK	2.1346	0.8652	0.418	0.3205	2.8762	0.316	3220	1119.53			T2	1.812	0.867	0.44	0.177	3.087	0.24	3208	1039.2			T2	1.142	0.867	0.307	0.195	2.615	0.156	3212
										T2	2.454	0.858	0.419	0.368	1.958	0.302	3227	1648.11		CK	1.8107	0.851	0.4226	0.324	2.4478	0.3186	2810	1147.97			T2	2.003	0.863	0.441	0.177	2.748	0.215	3411	1241.27			T2	0.979	0.844	0.325	0.246	2.879	0.23	2964
T2	2.925	0.8624	0.4953	0.4065	2.4095	0.485	2980	1236.8		T2	1.401	0.848	0.319	0.464	2.002	0.297	3118	1557.44		CK	1.8966	0.8549	0.4178	0.3283	2.4743	0.339	3018	1219.74			T2	2.124	0.852	0.433	0.174	2.645	0.199	3485	1317.58			T2	1.116	0.841	0.342	0.228	2.701	0.21	2992
T2	3.619	0.8598	0.4488	0.4552	1.9899	0.456	2953	1484		T2	1.216	0.828	0.307	0.521	1.946	0.312	3248	1669.1		CK	1.8433	0.8295	0.3726	0.3469	2.6695	0.252	2792	1045.89			T2	1.796	0.856	0.438	0.169	2.897	0.214	3224	1112.88			T2	1.603	0.855	0.366	0.356	2.29	0.298	3096
T2	2.045	0.8409	0.4586	0.3942	2.5839	0.467	2998	1160.3		CK	1.178	0.843	0.309	0.481	2.192	0.325	2904	1324.82		CK	2.0194	0.8571	0.4277	0.272	2.6204	0.305	3138	1197.53			T2	1.576	0.865	0.421	0.178	3.208	0.241	3261	1016.52			T2	2.371	0.865	0.434	0.211	2.267	0.208	3277
T2	2.719	0.86	0.4827	0.4828	2.4076	0.419	3085	1281.4		CK	1.697	0.84	0.362	0.4	1.954	0.283	3152	1613.1		CK	2.0963	0.8489	0.4268	0.278	2.4532	0.311	3426	1396.54			T2	2.141	0.863	0.456	0.204	2.735	0.254	3413	1247.9			T2	1.439	0.864	0.365	0.135	2.689	0.197	3794
T2	1.219	0.8239	0.3568	0.5614	2.4419	0.489	2646	1083.6		CK	1.914	0.851	0.379	0.443	1.996	0.335	3115	1560.62		CK	2.1301	0.8559	0.4423	0.3185	2.2713	0.32	3109	1368.82			T2	2.918	0.861	0.479	0.321	2.226	0.343	3279	1473.05			T2	1.072	0.844	0.351	0.168	3.006	0.177	3173
T2	1.281	0.8149	0.3964	0.512	2.7132	0.551	2626	967.9		CK	2.325	0.85	0.353	0.439	1.802	0.316	3333	1849.61		CK	2.2394	0.8598	0.4549	0.3767	2.2609	0.387	3146	1391.48			T2	1.909	0.857	0.459	0.237	3.013	0.327	3480	1155			T2	1.207	0.844	0.361	0.167	2.793	0.168	3272
T2	1.592	0.8385	0.4172	0.4522	2.6918	0.508	2507	931.3		CK	2.151	0.86	0.351	0.459	2.025	0.367	3314	1636.54													T2	1.8	0.863	0.431	0.171	2.912	0.214	3182	1092.72			T2	1.342	0.847	0.435	0.163	3.143	0.223	3130
T2	1.082	0.8188	0.3562	0.5763	2.679	0.55	2611	974.6		CK	1.073	0.832	0.375	0.477	1.898	0.259	2922	1539.52													T2	3.013	0.866	0.48	0.244	2.224	0.261	3465	1558			T2	0.976	0.846	0.337	0.143	3.119	0.15	3287
T2	1.988	0.8461	0.4555	0.4032	2.6875	0.494	2755	1025.1		CK	1.48	0.846	0.341	0.451	2.093	0.321	3001	1433.83													T2	2.211	0.847	0.469	0.224	2.588	0.271	3338	1289.8			CK	1.596	0.856	0.352	0.264	2.469	0.229	3405
T2	1.897	0.8226	0.4631	0.4863	2.624	0.591	2762	1052.6																							T2	2.118	0.861	0.46	0.242	2.789	0.31	3300	1183.22			CK	1.634	0.859	0.359	0.294	2.226	0.235	3177
T2	2.054	0.837	0.4452	0.4767	2.3675	0.502	2700	1140.4																							CK	2.003	0.857	0.45	0.349	2.757	0.311	2942	1067.1			CK	1.113	0.858	0.326	0.303	2.782	0.275	2995
T2	2.155	0.8449	0.4674	0.4682	2.6086	0.571	2760	1058																							CK	2.21	0.864	0.456	0.208	2.678	0.254	3457	1290.89			CK	1.185	0.86	0.335	0.257	2.757	0.237	2909
T2	2.051	0.8386	0.434	0.5513	2.265	0.542	2850	1258.3																							CK	2.462	0.86	0.468	0.272	2.489	0.317	3096	1243.87			CK	1.053	0.851	0.321	0.268	2.736	0.235	3428
T2	2.287	0.8342	0.4989	0.5561	1.898	0.527	2624	1382.5																							CK	2.094	0.849	0.445	0.329	2.462	0.36	2941	1194.56			CK	1.498	0.863	0.352	0.289	2.407	0.245	3215
T2	1.406	0.8251	0.3534	0.5387	2.0958	0.5031	2705	1290.7																							CK	1.842	0.854	0.434	0.207	2.905	0.262	3308	1138.73			CK	1.483	0.861	0.35	0.299	2.384	0.25	3074
T2	2.415	0.8534	0.4514	0.4415	2.2566	0.45	2975	1318.4																							CK	1.791	0.854	0.431	0.222	2.778	0.266	3266	1175.67			CK	1.887	0.852	0.408	0.223	2.34	0.213	3207
T2	3.059	0.8511	0.4792	0.4812	2.0062	0.5028	3076	1533.2																							CK	1.897	0.859	0.45	0.214	2.951	0.284	3393	1149.78			CK	1.109	0.826	0.355	0.212	2.687	0.202	3125
T2	2.276	0.8504	0.443	0.4454	2.2633	0.447	3061	1352.4																							CK	2.545	0.865	0.476	0.301	2.552	0.366	3239	1269.2			CK	1.161	0.847	0.373	0.213	3.116	0.248	3096
CK	1.465	0.8333	0.4136	0.4704	2.802	0.545	2657	948.3																							CK	1.717	0.859	0.449	0.224	3.045	0.327	3116	1023.32			CK	1.332	0.855	0.37	0.2	2.803	0.207	3296
CK	2.344	0.864	0.4723	0.437	2.7221	0.562	2757	1012.8																							CK	1.694	0.859	0.441	0.228	3.161	0.317	3147	995.57			CK	1.243	0.858	0.374	0.162	3.125	0.189	3219
CK	1.369	0.8307	0.3946	0.5313	2.7016	0.566	2428	898.7																							CK	1.564	0.848	0.434	0.215	3.117	0.291	3149	1010.27			CK	0.978	0.843	0.343	0.165	3.129	0.176	3495
CK	1.55	0.8163	0.4079	0.5059	2.3857	0.492	2729.26	1144																							CK	1.529	0.849	0.438	0.225	3.161	0.322	3207	1014.55			CK	1.661	0.862	0.377	0.161	2.437	0.148	3210
CK	2.479	0.8427	0.4666	0.5034	2.2345	0.525	2848	1274.6																							CK	1.631	0.842	0.419	0.342	2.705	0.387	3167	1170.79
CK	1.281	0.8297	0.3711	0.5882	2.5645	0.56	2460	959.3
CK	1.294	0.816	0.3731	0.5074	2.4061	0.567	2549	1059.4
CK	2.277	0.8587	0.472	0.5032	2.7158	0.501	2824	1039.8
CK	2.782	0.8499	0.4817	0.4857	2.2192	0.519	2684	1209.4
CK	1.501	0.8309	0.3988	0.5331	2.5172	0.535	2460	977.3
CK	1.672	0.8365	0.399	0.5493	2.3256	0.51	2569	1104.7
CK	2.725	0.855	0.4813	0.4522	2.3226	0.505	2780	1196.9
CK	1.002	0.8192	0.3424	0.5844	2.7053	0.541	2284	844.3
CK	2.114	0.8433	0.4312	0.4915	2.2197	0.47	2878	1296.6
CK	1.024	0.8259	0.3192	0.5082	2.4312	0.494	2854	1173.9
CK	2.187	0.8496	0.4307	0.4482	2.2132	0.427	3072	1388
CK	1.722	0.8498	0.4149	0.4884	2.6128	0.529	2803	1072.8
CK	1.615	0.8266	0.409	0.4986	2.4093	0.491	2653	1101.1
CK	1.413	0.838	0.3583	0.5389	2.2802	0.44	2760	1210.4
CK	2.217	0.8499	0.443	0.4536	2.3181	0.466	3185	1374
CK	1.709	0.8361	0.3785	0.5739	2.0569	0.447	3020	1468.2
[truncated: 1 more columns]

## Sheet: Fig5(chlorophyll content)
Fig 5	Effects of supplemental light on the chlorophyll content of tomato leaves
Treatments	1th-day	10th-day	20th-day	30th-day	40th-day	50th-day	60th-day
	(SPAD value)	(SPAD value)	(SPAD value)	(SPAD value)	(SPAD value)	(SPAD value)	(SPAD value)
T1	42.7	43.8	39.3	38.9	36	33.9	34.4
T1	42.7	44.2	41.1	37	35.7	35.7	33.3
T1	43.1	43.3	38.7	39.3	36.9	35.3	36
T2	43.9	44.2	39.4	38.2	35.1	33.8	34.3
T2	42.3	44.5	39.1	37.8	36.3	36	35.9
T2	41.7	43.7	37.9	38.9	36.2	34.9	35
CK	40.6	41	37.7	37	32.5	32.9	31.7
CK	38.5	39.8	35.5	35.6	35.3	31.3	31
CK	38.9	41.9	36.6	36.5	32.8	33.5	33

## Sheet: Table 3-5(morph+yield+ripen)
Table 3	Effects of SL on tomato plant morphology									Table 4	Effects of supplemental light on tomato yield and fruit quality					Table 5	Effects of supplemental light on color change and maturity of tomato fruits
Treatments	Plant height (cm)	Inter-node length (cm)	Stem diameter (mm)	Leaf number	Node at which the first flower occurs (leaf number)					Treatments	Yield(kg/ha)	Soluble sugar content (%)	Titratable acidity%				100day after transplanting
T1	149.5	9.344	11.41	17	7					T1	86523.5	2.55	0.2815			Treatments	value of a*/b*	Percentage of red fruit%	Percentage of coloring-fruit%	Percentage of green fruit%
T1	151	10.067	13.82	16	7					T1	80670.5	2.2	0.2125			T1	0.1976	48.9	27.2	23.9
T1	169	9.941	13.8	18	7					T1	81829.2	2.49	0.251			T1	0.174	48.3	20.5	31.2
T1	165	9.706	12.21	18	7					T2	81750	2.64	0.2499			T1	0.0605	47.7	21.9	30.4
T1	156	11.143	12.62	15	6					T2	92861.4	2.5	0.2445			T2	-0.116	33.8	28.1	38.1
T1	158	9.875	11.73	17	7					T2	87331.1	2.79	0.26			T2	-0.08	24.7	14.6	60.7
T1	161	10.733	12.11	16	7					CK	80134	2.35	0.213			T2	0.054	27.3	9.3	63.4
T1	162	10.125	11.19	17	7					CK	80929	1.8	0.2052			CK	-0.0992	6.9	36.5	56.6
T1	145	9.667	12.03	16	7					CK	78067	2.14	0.212			CK	-0.246	0	19.5	80.5
T1	149	10.643	11.93	15	6											CK	-0.1202	2.5	28.3	69.2
T1	158	9.294	11.5	18	7												110day after transplanting
T1	164	9.647	12.65	18	8												value of a*/b*	Percentage of red fruit	Percentage of coloring-fruit	Percentage of green fruit
T1	166	10.375	10.81	17	7											T1	0.8651	75.12	24.817	0.063
T1	174	10.235	12.92	18	7											T1	0.7266	60.53	35.833	3.637
T1	167	10.438	13.55	17	6											T1	0.9475	57.17	36.563	6.267
T1	165	9.706	12.66	18	8											T2	0.278	28.463	55.21	16.327
T1	168	10.5	13.13	17	6											T2	0.543	51.69	20.028	28.278
T1	176	10.353	13.23	18	7											T2	0.6706	52.438	38.623	8.939
T1	166	10.375	14.41	17	6											CK	0.1159	11.583	75	13.417
T1	157	10.467	11.54	16	7											CK	0.2575	8.261	81.238	10.501
T2	162	10.125	11.97	17	7											CK	0.2536	17.969	59.085	21.946
T2	161	10.063	12.93	17	7
T2	165	10.313	12.53	17	7
T2	163	10.867	15.88	16	6
T2	154	9.625	14.19	17	7
T2	157	11.214	12.93	15	6
T2	159	10.6	13.01	16	7
T2	161	10.063	15.04	17	7
T2	155	9.688	15.09	17	7
T2	165	11	13.87	16	6
T2	156	9.176	12.56	18	7
T2	163	9.588	12.83	18	7
T2	155	9.688	12	17	6
T2	158	9.875	13.16	17	6
T2	151	10.067	12.43	16	7
T2	160	10.667	12.82	16	6
T2	146	9.733	12.46	16	6
T2	141	9.4	14.67	16	6
T2	158	9.875	15.03	17	6
T2	148	10.571	12.83	15	6
CK	156	9.5	13.52	17	6
CK	140	9.313	12.48	17	6
CK	155	9.375	13.03	17	8
CK	158	9.813	12.51	17	6
CK	151	10.2	13.85	16	6
CK	158	10.429	12.35	15	6
CK	146	11.571	12.47	15	6
CK	141	10.133	13.26	16	6
CK	160	10.929	14.24	15	5
CK	148	9.643	13.08	15	6
CK	150	9.375	11.99	17	7
CK	149	8.765	13.67	18	7
CK	146	9.125	12.73	17	7
CK	156	10.4	13.97	16	6
CK	161	9.529	14.27	18	7
CK	148	9.25	10.13	17	7
CK	157	10.467	14.7	16	6
CK	149	9.933	11.98	16	6
CK	162	10.188	13.88	17	6
CK	142	9.6	14.1	16	7
